# Supplementary material for: Cortical neural dynamics unveil the rhythm of natural visual behavior in marmosets
Source: Commun Biol. 2022 Feb 3;5:108. doi: 10.1038/s42003-022-03052-1 (PMC8814246; doi:10.1038/s42003-022-03052-1)
Supplement: Supplementary file 4 — Supplementary Data 1 [file 42003_2022_3052_MOESM4_ESM.xlsx]

## Sheet: Sheet1
Figure 2d
V1	100	105	109	108	100	106	108	109	106	111	115	110	112	110	121	111	112	125	109	109	119	109	102	108	113	108
V2	102	100	107	106	111	104	107	107	124	110	130	135	130	110	124	107	120	107	111	105	105	111	106	120	115	122	110	116	106	122	130
MidVis	135	115	116	140	127	141	123	144	131	146	126	141	119	115	114	114	127	117	119	125	135	125	130	126	127	129	133	142	168
LIT	147	172	156	159	182	165	12	179	18	106	171	152	150	165	154	159	185	158	159	186	166	164	169	148	153	164	153
vSTS	117	132	150	179	146	170	137	132	152	147	165	141	146	137	151	137	123	121	127	126
DorsalOcc	56	49	60	57	96	84	112	107	104	104	97	116	115
PPC	42	55	35	62	53	57	38	70	50	109	125	76	20	29	20	39	28	14	56	36	39	198	66	36	44	23	61	59	36	34	61	28	29	51	66	53	87	63	79	111	100
dSTS	25	22	26	19	34	16	20	22	23	23	17	198	20	33	47	34	22	41	17	148	16	193	27	32	31	28	41	36	46	35	42	34	22	24	37	21	19	21	24	19	163	23	197	22	32	15	19	17
Figure 3c
V1	-0.055057	-0.09979	-0.045277	-0.176852	-0.0592	-0.107135	-0.051608	-0.158075	-0.043973	-0.113949	-0.068503	-0.122922	-0.046052	-0.082408	-0.058341	-0.076314	-0.073497	-0.048285	-0.023207	-0.071411	-0.044873	-0.089487	-0.03164	-0.094444	-0.053239	-0.126028
V2	-0.137849	-0.140309	-0.090621	-0.227141	-0.117285	-0.132749	-0.044709	-0.175338	-0.034354	-0.033649	-0.046922	-0.043499	-0.036352	-0.061195	-0.041177	-0.053022	-0.072147	-0.102622	-0.053159	-0.116763	-0.158879	-0.076134	-0.146273	-0.079812	-0.156097	-0.043659	-0.077102	-0.050861	-0.093278	-0.100583	-0.064725
MidVis	-0.066728	-0.066754	-0.041895	-0.079573	-0.079153	-0.057886	-0.067398	-0.102176	-0.065931	-0.026356	-0.041609	-0.091155	-0.029672	-0.044093	-0.002313	-0.018834	-0.07335	-0.092746	-0.186199	-0.090714	-0.101651	-0.166206	-0.137945	-0.151071	-0.069561	-0.187527	-0.122361	-0.077565	-0.046316
LIT	-0.041437	-0.019749	-0.049776	-0.036984	-0.027861	-0.028202	0.004551	-0.030952	-0.002452	-0.016824	0.000445	-0.061265	-0.098084	-0.046201	-0.076759	-0.056849	-0.036128	-0.048703	-0.029358	-0.048932	-0.070503	-0.050917	-0.062317	-0.08652	-0.071636	-0.035036	-0.032658
vSTS	-0.010623	-0.027273	-0.083792	-0.073148	-0.053272	-0.055144	-0.129732	-0.073586	-0.087053	-0.079808	-0.047137	-0.01945	-0.065384	-0.075021	-0.071704	-0.021752	-0.061222	-0.059128	-0.020136	-0.054749
DorsalOcc	-0.053791	-0.044836	-0.068456	-0.068633	0.017127	-0.148159	-0.092	-0.012258	-0.065932	-0.014264	-0.122094	-0.038066	-0.097859
PPC	-0.042232	-0.042384	-0.016295	-0.080993	-0.027933	-0.026619	-0.01346	-0.051496	-0.012293	0.001215	-0.007406	-0.038035	-0.001131	-0.019214	-0.002168	-0.008531	-0.016766	-0.000819	0.027803	-0.015325	-0.017684	0.001719	-0.028834	-0.01659	-0.020155	-0.002026	-0.040067	-0.019796	-0.006894	-0.014633	-0.017866	-0.015536	-0.003709	-0.058112	-0.143246	-0.050185	0.024493	-0.031606	-0.099861	0.003513	-0.059436
dSTS	-0.006414	-0.00584	-0.008759	-0.009865	-0.012315	-0.004368	-0.01108	-0.006545	0.002018	-0.007049	-0.005818	-0.003846	-0.006702	-0.042141	-0.055108	-0.041512	0.005442	-0.032313	0.005587	-0.019387	0.002949	-0.047608	-0.009065	-0.010223	-0.019272	-0.004355	-0.0411	-0.011492	-0.050123	-0.007795	-0.020232	-0.007652	-0.017245	0.000651	-0.02101	-0.004412	-0.01201	0.005343	-0.003915	-0.002787	-0.021156	-0.007656	-0.020733	-0.007189	-0.011181	0.005954	-0.004644	6e-06
Figure 4c
	-30-0ms	0-30ms	Peak
VLPFC	12.7051	14.6641	8.314
DorsalOcc	5.4826	16.2621	12.9012
PPC	1.8066	5.3136	9.5162
dSTS	0.66461	-9.3473	-7.3521
Figure 9d
Time From Fixation Start	0.98251	0.96789	0.98506	0.92884	0.94128	0.96688	0.91032	0.90578	0.93589	0.97853
Time From Fixation End	0.18366	-0.55968	0.62769	-0.7104	0.41311	0.89708	-0.67796	0.32792	0.77798	0.9299
